# Supplementary material for: CXCL4-RNA Complexes Circulate in Systemic Sclerosis and Amplify Inflammatory/Pro-Fibrotic Responses by Myeloid Dendritic Cells
Source: Int J Mol Sci. 2022 Dec 30;24(1):653. doi: 10.3390/ijms24010653 (PMC9820649; doi:10.3390/ijms24010653)
Supplement: Supplementary file 1 [file ijms-24-00653-s001.zip]

Archive with 1 entries (1 files):
- ijms-2092668-supplementary.pdf
